# Supplementary material for: Zeolite Composite Materials from Fly Ash: An Assessment of Physicochemical and Adsorption Properties
Source: Materials (Basel). 2023 Mar 7;16(6):2142. doi: 10.3390/ma16062142 (PMC10051483; doi:10.3390/ma16062142)
Supplement: Supplementary file 1 [file materials-16-02142-s001.zip]

Archive with 1 entries (1 files):
- materials-2248431-supplementary.pdf
